# Supplementary material for: Effect of cold atmospheric microwave plasma (CAMP) on wound healing in canine keratinocytes
Source: Front Cell Dev Biol. 2023 Jan 25;11:1105692. doi: 10.3389/fcell.2023.1105692 (PMC9905446; doi:10.3389/fcell.2023.1105692)
Supplement: Supplementary file 1 [file Table1.XLSX]

## Sheet: Supplemetary data
Supplementary Material
Effect of Cold Atmospheric Microwave Plasma (CAMP) on wound healing in canine keratinocytes
Pattawika Lertpatipanpong1, Chanin Sillapachaiyaporn1,2*, Garam Oh1, Yeong-Hun Kang3, Cheol-Yong Hwang3, and Seung Joon Baek1**
1 Laboratory of Signal Transduction, Research Institute for Veterinary Science, College of Veterinary Medicine, Seoul National University, Seoul 08826, Korea 2 Program in Clinical Biochemistry and Molecular Medicine, Department of Clinical Chemistry, Faculty of Allied Health Sciences, Chulalongkorn University, Bangkok 10330, Thailand 3 Laboratory of Veterinary Dermatology, Research Institute for …

## Sheet: RNAseq-FPKM
Supplementary data1 Gene IDs and FPKM values of 327 DEGs with significantly expression (lFCl <=2, raw p value < 0.05) in dCAMP-treated CPEK cells, compared with Gas-treated cells.
Gene_ID	CPEK_GAS1_FPKM	CPEK_GAS2_FPKM	CPEK_GAS3_FPKM	CPEK_dCAMP1_FPKM	CPEK_dCAMP2_FPKM	CPEK_dCAMP3_FPKM
rna-NC_002008.4_1091-2670	6.00075	20.3437	42.9528	50.2302	49.026	57.5247
403417	0.019919	0.049276	0.055389	0.088157	0.105971	0.095128
403505	2.92214	6.76613	17.6458	21.1942	20.9793	24.1352
403572	1.1613	2.07325	4.4339	5.7082	6.08913	6.17188
403796	3.15686	16.5963	31.945	47.1401	45.2532	48.0436
403860	36.5625	52.438	77.1	116.366	109.401	114.584
403948	8.85592	30.5396	58.1084	65.3079	73.9388	76.8725
403977	0.287482	0.171724	0.273994	0.237426	0.178063	0.317274
474559	0.714155	1.24918	2.01907	2.35344	2.86897	3.43918
474820	0.137161	0.108362	0.10372	0.29093	0.222756	0.204518
474928	5.15637	11.9049	24.5259	26.2182	29.6742	28.8541
475235	0.147158	0.109497	0.128499	0.242534	0.270821	0.295546
475253	0.9319	1.61669	3.36679	4.43736	4.52461	4.44381
475290	1.02436	2.08869	4.47706	5.24383	5.99664	5.57276
475358	7.33805	14.0136	31.5436	36.5564	38.9266	36.9597
475417	0.970357	1.74247	3.54888	3.97689	4.43204	4.3686
475418	0.22165	0.818938	1.68345	2.05682	2.58918	2.51826
475439	1.62935	4.08465	11.8665	13.8761	13.7226	14.4324
475610	1.23884	0.830961	1.98476	2.60739	2.81103	3.07615
475717	1.81156	5.79807	8.86124	11.0595	11.2685	11.3068
476284	0.491837	1.28664	2.23166	3.05363	2.81655	3.34793
476706	0.127744	0.186415	0.153398	0.063777	0.058576	0.067511
476772	0.038186	0.052394	0.046106	0.102872	0.078898	0.106152
476837	0.016996	0.044706	0.030773	0.012612	0.014071	0.006037
476845	2.7382	4.07551	8.82642	9.30466	11.7339	12.1043
477304	0.256862	0.47674	0.494423	0.711575	0.895841	0.601073
477324	0.11718	0.278647	0.503504	0.621905	0.539179	0.779463
477681	0.206149	0.853216	1.2681	1.7049	1.6366	1.77287
477764	0.245002	0.342358	0.557509	0.855029	1.18474	0.637757
477825	0.679539	1.02977	2.18539	3.10499	2.97896	3.41887
477874	2.24564	7.22196	10.0422	10.1971	9.16788	13.9311
478328	0.016885	0.047358	0.070561	0.075875	0.081818	0.137228
478374	0.481851	1.48928	1.75874	2.29398	3.13746	2.90674
478442	2.45051	3.73446	6.28466	9.66462	7.81819	8.94845
478505	1.61919	2.50113	5.15574	5.86915	6.79789	6.2371
478529	0.202022	0.323771	0.339273	0.709516	0.596417	0.731635
478543	1.59705	1.29326	1.36485	4.23597	1.90048	2.7404
478605	6.6157	12.6167	24.6638	30.019	31.7686	33.6676
478647	0.694902	1.09474	1.52749	2.21464	2.18085	2.21344
479101	0.71905	1.48765	2.97676	3.22446	4.04019	3.86129
479105	3.81601	5.31456	10.9084	14.2683	14.6079	15.7879
479172	2.85125	4.0606	10.8573	12.8332	14.3907	14.8312
479222	4.26056	13.6697	27.8724	32.5076	35.821	37.8095
479356	0.485685	1.03175	2.33802	2.57624	2.5254	2.94412
479947	5.44851	7.09163	17.4592	22.0796	22.7898	26.2722
479976	0.064178	0.132433	0.315795	0.30788	0.290415	0.762534
479982	2.12617	3.94417	8.94276	10.0363	10.3894	11.2687
480165	0.430496	0.954256	3.13831	3.56025	3.78094	3.44466
480205	0.8034	1.95909	3.7921	4.29742	4.54613	4.8099
480262	0.286474	0.1175	0.10822	0.055201	0.040057	0.096992
480305	1.36255	4.18914	7.70565	8.89032	9.16678	9.25075
480544	0.046013	0.014591	0.036969	0.059064	0.092263	0.068372
480877	0.120977	0.158367	0.272378	0.358314	0.448363	0.46162
480888	0.301781	0.669121	0.767866	1.08064	1.11791	1.33719
480965	0.935262	2.59977	4.61403	5.45334	5.95504	6.09854
481668	8.34964	12.817	35.6539	38.3292	42.9979	42.1326
481753	0.056749	0.027849	0.039895	0.110788	0.089585	0.078499
481894	2.20102	3.69079	5.72724	9.05879	7.03247	7.88696
482016	0.033325	0.056468	0.092509	0.182804	0.155372	0.163265
482174	0.265815	0.337157	0.551134	0.916395	1.03344	1.10839
482176	3.34837	4.53076	7.62456	13.0648	9.87339	12.2656
482187	1.13207	2.92179	7.0895	7.89141	8.76458	7.81128
482194	0.079685	0.060404	0.061772	0.183661	0.181378	0.070835
482314	1.79309	3.89575	10.1815	11.0996	12.0738	11.6493
482322	0.764137	2.41192	7.80386	9.11706	10.1537	10.3105
482333	0.077336	0.142498	0.123379	0.362496	0.127388	0.296128
482365	0.042469	0.009637	0.058705	0.138608	0.200481	0.09338
482404	1.51644	3.72881	10.7094	13.2372	13.0422	13.6111
482662	0.017549	0.069666	0.109178	0.130525	0.244234	0.120178
482665	0.38333	1.22308	1.63182	2.23613	2.5098	2.45501
482668	0.145421	0.078131	0.183833	0.230128	0.351722	0.547181
483828	3.14079	5.78554	12.2314	13.6155	14.6521	14.8328
483833	0.034675	0.116742	0.369664	0.513155	0.4553	0.64329
483882	0.384929	0.696227	1.42352	1.67431	1.9491	1.75611
483952	0.089644	0.13683	0.093616	0.328365	0.349055	0.360568
483974	0.96437	1.64857	2.84242	4.21114	3.62358	4.18249
484094	0.201548	0.686461	1.7614	2.08079	2.32317	2.1964
484159	2.20384	2.88075	13.8006	16.6257	18.9078	19.841
484169	0.183589	0.302276	0.368498	0.664694	0.507472	0.645121
484395	2.02087	1.28986	1.14969	0.527647	0.152884	0.745232
484541	0.126254	0.22047	0.50026	0.569678	0.53028	0.64489
484933	0.159165	0.619627	0.804451	1.29425	1.30786	1.35156
485117	1.04589	1.47917	3.1287	3.64934	3.45442	3.28006
485118	1.98682	3.47749	5.67039	7.85996	7.2117	8.48336
485449	0.05029	0.078634	0.131352	0.173973	0.213053	0.247166
485464	1.09292	2.86567	5.2202	5.78479	6.14626	6.79978
485637	0.807721	1.89316	4.12705	4.55209	4.85932	5.44594
485692	0.228405	0.478654	0.923035	1.15492	0.972695	1.2083
485697	3.87737	7.54503	11.7011	17.3244	18.4544	18.7342
485729	0.035514	0.061143	0.094375	0.208711	0.143326	0.193775
485819	33.6416	24.9416	22.2975	11.4157	7.59542	14.3611
485825	0.34861	0.224789	0.244677	0.867935	0.447886	0.361867
485926	0.497659	0.851669	1.86243	2.25433	2.42003	2.43254
486097	0.079836	0.049215	0.127462	0.253292	0.197876	0.119936
486202	0.264608	0.310615	0.228137	0.55611	0.633363	0.619246
486530	0.118913	0.832686	0.106766	0.08459	0.090939	0.078151
486600	3.75705	11.5774	28.8845	31.6627	34.1393	36.8929
486622	3.56768	9.39777	16.3594	19.9102	21.274	22.2442
486637	0.716988	1.37956	3.30465	3.8021	3.90231	4.18696
486804	0.038519	0.008466	0.026311	0.051301	0.053246	0.052709
486958	1.80318	4.24047	8.34048	10.1709	9.12154	10.7326
486990	8.33305	11.0594	23.5266	29.9247	30.6226	32.3832
487003	0.89185	1.55426	3.24991	5.30312	5.07809	4.76051
487118	1.6395	5.67994	11.6501	13.0285	14.5428	14.322
487557	1.11896	2.49823	4.4486	6.19574	5.37521	6.53622
487577	0.328916	0.524649	1.30563	1.41894	1.47893	1.52662
487697	1.53631	2.86867	6.42384	7.15896	7.48226	7.50357
487820	0.644857	1.43844	2.38871	2.86954	3.18279	2.86864
487875	0.531995	0.926108	2.54813	2.96907	3.11322	3.45636
487905	0.566382	1.19973	1.52212	2.53232	2.6484	2.19825
487953	0.013584	0.090602	0.112382	0.244416	0.244223	0.298479
487955	0.43744	1.18161	2.63267	3.09362	3.34115	3.45745
487977	0.101388	0.208024	0.162272	0.350221	0.344689	0.417241
488001	3.85448	6.24238	18.4102	19.8366	21.1825	21.899
488084	0.676606	2.20913	3.54996	3.57501	3.99903	4.78584
488482	0.259038	0.777991	1.52298	1.69016	1.93427	2.11087
488631	0.216083	0.120023	0.108367	0.366553	0.315397	0.292333
488708	0.166853	0.158863	0.136603	0.072237	0.073556	0.083217
488821	1.41057	2.80881	6.13237	7.44185	7.65968	7.68714
488913	0.38992	1.23327	3.4326	4.1149	3.84611	4.09362
488946	0.482838	0.923079	1.18576	2.43435	1.85441	2.12276
488956	0.315566	0.611725	0.720784	1.01172	1.18667	1.26019
489056	0.204624	0.526654	1.19748	1.55031	1.37248	1.541
489133	1.52248	3.25824	8.06855	8.65506	9.5716	9.5447
489149	0.604415	0.579423	0.256409	1.05377	1.09023	0.78296
489229	1.50979	2.86646	7.2734	9.26125	9.40989	9.78542
489520	0.123362	0.168447	0.364878	0.494175	0.48248	0.472863
489571	0.071217	0.184543	0.32912	0.385489	0.435236	0.436725
490179	0.356181	0.890322	1.70574	1.7851	2.17384	2.18592
490188	0.364725	0.63796	1.06776	1.33211	1.77432	2.16868
490217	1.54817	2.92522	7.27245	7.39421	9.02439	8.58994
490259	0.462724	1.06095	2.28563	2.4649	2.74884	2.63096
490498	0.049749	0.042911	0.18722	0.212076	0.258031	0.257083
490546	1.68118	3.94368	7.71095	8.54268	9.68245	10.4116
490668	0.608492	0.931117	2.20439	2.99818	3.12736	3.22928
490677	0.180597	0.162669	0.247023	0.335742	0.611119	0.57684
490692	2.92594	4.54081	13.2392	14.1214	15.1593	15.1073
490693	0.17818	0.53656	0.502422	0.707266	0.905538	0.883375
490710	1.16149	3.18877	7.64056	9.23863	9.57193	9.79405
490728	7.10229	8.19069	21.7422	23.9397	25.3263	27.6917
490898	0.110222	0.130325	0.277921	0.465072	0.411045	0.568803
491117	0.127961	0.231614	0.274987	0.636367	0.456481	0.580137
491140	0.053492	0.075	0.058532	0.013734	0.038338	0.022837
491721	0.009517	0.005816	0.003202	0.0157	0.029467	0.013061
491975	2.53164	3.79747	8.4663	10.0667	10.4167	9.84953
491994	0.048751	0.097529	0.073841	0.290818	0.325534	0.274224
492002	0.01614	0.037612	0.110287	0.166474	0.09553	0.158069
492052	0.227314	0.36287	0.471084	0.747026	0.807866	0.707231
606979	1.10692	3.15542	7.08989	8.28122	8.40558	8.86857
607404	0.081214	0.08111	0.086064	0.211845	0.229494	0.127828
607494	5.97623	14.4904	34.3389	40.031	41.003	43.5946
607507	0.205442	0.127503	0.444774	0.900048	0.934746	0.674485
607624	0.038072	0.068237	0.049346	0.258077	0.095395	0.139192
607646	0.133749	0.308431	0.364841	0.571977	0.569939	0.54437
608047	0.002425	0.075264	0.029687	0.328421	0.292906	0.229197
608213	0.220464	0.115361	0.08946	0.36453	0.682506	0.233104
608662	0.828291	1.64696	1.94975	2.86111	2.61465	3.40998
608859	0.076729	0.046858	0.050001	0.158344	0.046919	0.161316
608997	2.57734	5.33828	9.66048	14.456	13.2278	15.151
609081	0.030531	0.109244	0.151724	0.422686	0.559068	0.640683
609361	0.004681	0.036729	0.025884	0.069412	0.0509	0.073871
609394	4.29255	5.38786	15.1127	19.8476	20.2896	21.3606
609421	3.52309	3.77998	5.52026	8.42301	9.51439	8.67392
610094	0.027505	0.075776	0.063844	0.191846	0.239524	0.059453
610122	0.55556	0.760959	1.86808	2.07199	2.42855	2.31532
610407	1.15839	1.92756	7.69057	8.6109	8.7945	8.04271
610412	0.014064	0.010898	0.073566	0.314394	0.179961	0.359663
610601	0.672104	1.19662	2.71138	3.23092	3.60487	3.13214
610658	0.217995	0.487633	1.23763	1.56208	1.6953	1.88798
610744	0.990024	2.14647	5.21999	6.30576	6.88867	6.73869
610874	0.049175	0.108123	0.025761	0.175066	0.117874	0.178971
610931	0.308014	0.361063	0.404048	0.220591	0.205167	0.075802
611064	0.616142	1.50293	1.69506	3.47358	3.01947	3.96178
611079	3.69649	6.7444	14.3537	17.1669	17.926	17.7588
611207	2.88695	4.85179	6.76911	10.4478	9.44703	10.673
611326	3.12855	6.53866	15.7572	16.1376	17.0868	19.5614
611445	0.432523	0.470502	0.610183	1.38958	1.17325	0.960053
611671	0.617488	2.40064	7.54662	9.29688	10.3934	9.55796
611685	2.41405	5.97633	8.5574	15.45	12.2088	14.3323
611710	3.61419	3.68986	3.72306	8.33008	9.53689	7.42144
612165	3.46553	7.68283	13.7811	16.6872	17.2219	18.4644
612280	0.220729	0.337551	0.362958	0.114948	0.065732	0.162777
612549	2.12397	7.3506	18.8406	21.5635	24.4645	25.4404
612592	0.166381	0.190017	0.118049	0.334273	0.340008	0.319499
612828	0.384044	0.952188	2.31668	2.44758	2.73457	2.76955
612864	0.53497	1.02322	2.88024	3.15929	3.56192	3.67718
612875	0.153669	0.26551	1.01189	1.32422	1.2952	1.40153
612894	0.443502	1.60045	2.30648	3.49119	3.1641	3.15074
612939	0.246434	0.272664	0.729622	0.997122	0.954193	1.03239
613003	0.123977	0.174813	0.092227	0.253241	0.184389	0.398277
613006	1.41782	2.27963	6.39011	6.92798	7.0341	7.90344
100215999	0.698472	0.29433	0.521608	0.141112	0.158556	0.138743
100682747	0.00468	0.017957	0.042442	0.087858	0.085041	0.072252
100682879	0.185702	0.222731	0.443448	0.571669	0.529795	0.654628
100682968	0.079603	0.10828	0.347063	0.484319	0.296026	0.46322
100682986	0.324636	0.740368	1.75582	1.96889	1.84603	2.26349
100683034	0.092467	0.090495	0.389913	0.633431	0.415421	0.577192
100683172	0.256458	0.727057	1.73521	2.30991	1.87659	2.35935
100683255	0.077265	0.085321	0.073251	0.033772	0.023038	0.039022
100683696	2.83547	4.17812	14.4457	15.8863	19.1663	18.1961
100683967	0.065675	0.258218	1.73616	2.58542	2.79094	2.73975
100684025	0.042921	0.188895	0.240956	0.47636	0.447648	0.595793
100684053	0.799493	2.05216	4.09442	5.07289	4.6163	5.68115
100684094	2.80577	6.85823	14.5148	14.9795	18.0708	16.893
100684116	0.11023	0.044916	0.234548	0.295417	0.516326	0.721605
100684198	0.121952	0.189139	1.11309	1.47417	1.63094	1.72155
100684809	0.05482	0.09351	0.152023	0.208732	0.295472	0.171986
100684874	0.024029	0.025521	0.445411	0.530912	0.97662	0.643672
100684917	0.355309	0.412151	0.838208	1.06969	1.38185	1.3164
100684990	0.13817	0.081736	0.150531	0.286188	0.221684	0.251561
100685061	0.037982	0.091023	0.108099	0.199447	0.311762	0.159479
100685565	0.130631	0.097158	0.085381	0.162793	0.284109	0.214362
100685897	0.112155	0.221604	0.723098	0.880739	1.06584	0.838698
100686286	0.289669	0.470034	1.14027	1.46441	1.2195	1.2994
100686326	0.146837	0.387141	0.575719	0.86743	0.806043	0.773095
100686520	0.022231	0.02327	0.013818	0.134671	0.11129	0.096523
100686544	0.043659	0.031434	0.245875	0.323875	0.299952	0.445318
100686903	4.18857	12.9796	20.4564	36.998	43.2792	37.5428
100686969	0.04403	0.065093	0.182504	0.297987	0.250396	0.302347
100687259	0.344298	1.16074	2.85502	3.26407	3.92669	4.42248
100687409	0.1973	0.153151	0.122621	0.081668	0.045267	0.081952
100687431	0.066566	0.058536	0.043033	0.121137	0.143441	0.157828
100687469	0.214124	0.238262	1.34106	1.58999	1.54223	1.64712
100687518	0.019583	0.243859	0.451735	0.775722	0.642933	0.839229
100687631	0.027424	0.205526	0.158707	0.333873	0.333511	0.301652
100687936	0.063177	0.048672	0.047291	0.106541	0.11409	0.197648
100688090	0.107172	0.237014	0.628031	0.883942	0.518059	0.935364
100688228	0.557147	0.815744	2.48871	3.29093	3.0285	3.22559
100688594	0.044472	0.05439	0.055553	0.130728	0.146376	0.17634
100688651	0.079471	0.150312	0.202558	0.348613	0.387579	0.42603
100689007	0.099264	0.146984	0.384308	0.451308	0.434735	0.553667
100855542	1.15034	2.72792	5.86624	7.2237	7.53076	7.88551
100855556	0.082082	0.111845	0.479991	1.01537	0.410223	0.556301
100855710	1.75717	2.27209	4.71488	6.24958	6.26676	6.81951
100855783	0.106671	0.057495	0.035562	0.200865	0.198686	0.197612
100856085	0.114881	0.170407	0.309938	0.480151	0.497834	0.576166
100856135	0.264435	0.292982	1.18486	1.03171	1.80735	1.92557
100856358	2.19812	3.47236	9.36314	10.1228	10.7031	11.6821
100856369	0.471848	1.86269	5.56233	6.61661	7.11313	7.30831
100856452	0.079471	0.150312	0.164859	0.348613	0.289042	0.42603
100856466	0.078476	0.384066	0.690897	1.13839	1.31561	1.08045
100856678	0.038699	0.135085	0.263756	0.252894	0.459329	0.407619
102151423	1.1212	1.86684	1.8037	3.3459	3.01505	3.53824
102151754	0.573095	0.607497	2.47624	3.05192	3.81367	2.64726
102151867	0.009698	0.241716	0.354889	0.463053	0.591208	0.799753
102151885	1.19433	1.84829	4.62965	4.92538	5.5505	5.84877
102152272	0.098934	0.12203	0.256112	0.283804	0.366754	0.325685
102152378	0.054074	0.080123	0.080481	0.143331	0.204437	0.190679
102152410	0.022639	0.050425	0.13222	0.306144	0.311269	0.293741
102152576	0.064651	0.059794	0.146764	0.262306	0.265484	0.331771
102152684	0.02116	0.084444	0.026782	0.173212	0.195762	0.338838
102152707	0.073448	0.118159	0.316097	0.37944	0.503855	0.624723
102152813	0.116856	0.166745	0.158745	0.044632	0.086827	0.086338
102152818	0.071324	0.459189	0.816499	1.61552	1.73748	2.39922
102152884	2.18986	2.24096	5.80122	6.56067	7.43951	7.84143
102153203	0.007965	0.010274	0.01445	0.060608	0.033166	0.07809
102153215	0.063114	0.287459	0.802047	1.04875	1.11737	1.19719
102153488	0.007871	0.099124	0.036176	0.128008	0.161639	0.144856
102153635	0.245418	0.239504	0.620615	0.847724	0.870647	0.75139
102153759	0.073666	0.189528	0.097861	0.375239	0.351389	0.398409
102154026	0.717201	0.886177	0.750631	0.293279	0.579215	0.271245
102154108	0.060877	0.125315	0.269379	0.426004	0.249864	0.510157
102154288	0.04002	0.215384	0.418094	0.522466	0.545066	0.751446
102154478	0.081001	0.039064	0.406807	0.579307	0.566756	0.639033
102154571	0.082912	0.099817	0.110623	0.229125	0.173933	0.203436
102155259	0.048166	0.058176	0.068332	0.150488	0.165831	0.070813
102155424	0.180295	0.343508	0.291363	1.06804	0.662248	0.745164
102155763	0.091632	0.101167	0.368743	0.48266	0.586328	0.527431
102155900	0.159939	0.263369	0.466347	0.946585	0.507985	1.13165
102156086	0.145217	0.71931	0.645653	1.24331	1.11944	1.01024
102156342	0.048202	0.150524	0.225098	0.333299	0.287499	0.252161
102156512	0.036638	0.077119	0.197671	0.337298	0.211397	0.409788
102156949	0.0361	0.054124	0.046803	0.109858	0.106833	0.064221
102156954	0.202747	0.351748	0.105787	0.042223	0.105873	0.078821
102157048	0.286725	0.522194	0.507216	1.05779	0.9365	0.839704
102157194	0.012083	0.216457	0.499745	0.559577	0.721706	0.814765
102157200	0.039922	0.019626	0.216719	0.453893	0.16894	0.515423
106557891	0.236607	0.525868	0.159582	0.867964	0.731467	0.858123
106557933	1.4162	1.34667	5.07783	4.89687	5.85767	5.8472
106558113	0.028308	0.058896	0.0779	0.121917	0.231669	0.282861
106558253	0.021569	0.066669	0.368559	0.555977	0.4729	0.570668
106558270	0.246394	0.426082	1.16214	1.96103	2.53886	1.89263
106558617	0.281323	0.393418	0.387862	0.17387	0.24024	0.088677
106558621	0.213952	0.284678	0.296665	0.09431	0.016066	0.170828
106558861	0.01958	0.080233	0.383073	0.544383	0.453471	0.512501
106558923	0.057167	0.064868	0.086772	0.240059	0.176555	0.414584
106558995	0.146814	0.382337	0.52032	0.593406	0.731586	0.843438
106559154	0.152727	0.089321	0.320646	0.414051	0.475465	0.434728
106559340	0.288576	0.273692	0.808054	1.1548	1.02892	1.0003
106559503	30.8002	38.3672	91.5158	99.2637	113.659	117.644
106559627	0.065701	0.13553	0.068861	0.026643	0.032546	0.026538
106559685	0.037324	0.031907	0.278789	0.716485	0.798731	1.26309
106560019	0.040976	0.026157	0.042589	0.159118	0.071507	0.201414
106560032	0.00866	0.044246	0.037487	0.043909	0.094353	0.063367
111089960	0.051293	0.031297	0.056633	0.011003	0.008107	0.006395
111090096	0.145652	0.199779	0.291157	0.405754	0.500755	0.570851
111090374	0.07626	0.095136	0.040482	0.027864	0.021276	0.027718
111090989	0.086847	0.49736	1.09246	1.41053	1.35216	1.80547
111091325	0.146332	0.188528	0.247875	0.115355	0.078275	0.046813
111092022	0.029522	0.052809	0.007395	0.084804	0.121896	0.123977
111092293	0.348748	0.245772	0.138062	0.10088	0.073545	0.084542
111092747	0.033288	0.128017	0.272715	0.382379	0.376257	0.3531
111092868	1.38123	1.41647	3.24012	4.53462	3.40995	4.4959
111093274	0.203638	0.130393	0.145346	0.099699	0.037574	0.083825
111093283	0.436974	0.740287	1.16014	1.45754	1.97537	2.14938
111095292	0.019642	0.032668	0.010223	0.055397	0.144527	0.052268
111095519	0.004594	0.001438	0.000333	0.00089	0.026936	0.017671
111095641	0.055874	0.124074	0.084695	0.195928	0.16709	0.271939
111096044	0.049828	0.16493	0.18439	0.320649	0.213639	0.310815
111096283	0.102653	0.319063	0.585528	0.811465	0.881545	0.931567
111096585	0.013455	0.049691	0.023339	0.060415	0.05014	0.084704
111096679	0.02554	0.088707	0.121871	0.177335	0.208381	0.235918
111096826	0.252145	0.328104	0.550228	0.998009	0.792754	0.699546
111096909	0.224381	0.251928	0.188576	0.426408	0.419832	0.585561
111097037	0.110778	0.069097	0.290009	0.413514	0.41215	0.62375
111097174	0.009734	0.022676	0.017694	0.03991	0.068718	0.057912
111097267	0.06102	0.042206	0.052416	0.11325	0.269878	0.072599
111097321	1.78615	1.45533	0.694885	0.585395	0.53459	0.260494
111097539	0.224051	0.156602	0.249789	0.517626	0.527244	0.634682
111097728	0.017356	0.029871	0.058688	0.060688	0.08433	0.084121
111098227	1.3705	1.19864	1.50355	0.91836	0.652465	0.176282
111098399	0.070142	0.061231	0.11505	0.227296	0.330268	0.342807
111098488	0.019168	0.062137	0.073103	0.17768	0.082581	0.236145
111098489	0.166421	0.108817	0.092792	0.271989	0.320687	0.199876
111098542	0.15875	0.154455	0.159685	0.077032	0.070997	0.060248
111098779	0.019907	0.047693	0.081197	0.142723	0.098354	0.138353
111098959	0.007291	0.011196	0.013475	0.068228	0.050999	0.009104

## Sheet: RNAseq-Raw count
Supplementary data2 Gene IDs and Raw counts expression (lFCl <=2, raw p value < 0.05) of samples.
Gene_ID	CPEK_GAS1_Read_Count	CPEK_GAS2_Read_Count	CPEK_GAS3_Read_Count	CPEK_dCAMP1_Read_Count	CPEK_dCAMP2_Read_Count	CPEK_dCAMP3_Read_Count
rna-NC_002008.4_1091-2670	488	1934	4150	4214	3758	4668
403417	4	10	11	15	16	16
403505	304	824	2206	2303	2082	2540
403572	237	494	1072	1198	1168	1253
403796	141	847	1691	2169	1891	2077
403860	8763	14750	22024	28869	24809	27496
403948	1295	5222	10095	9854	10191	11217
403977	17	7	12	23	16	30
474559	53	80	128	153	142	176
474820	23	21	20	49	34	33
474928	1265	3416	7152	6638	6866	7067
475235	13	12	14	22	23	26
475253	373	771	1634	1858	1750	1814
475290	204	491	1061	1074	1121	1107
475358	818	1823	4174	4200	4089	4108
475417	245	511	1083	1054	1062	1120
475418	35	130	271	299	330	334
475439	184	530	1560	1584	1432	1593
475610	103	180	435	496	489	566
475717	311	1164	1807	1959	1824	1937
476284	67	203	358	426	359	451
476706	15	25	21	8	7	8
476772	34	52	46	89	65	90
476837	10	29	20	8	8	4
476845	357	619	1361	1248	1439	1558
477304	52	73	128	125	168	186
477324	19	52	94	101	80	123
477681	53	253	385	447	395	453
477764	27	43	71	95	120	69
477825	181	361	808	1032	919	1116
477874	264	909	1834	1877	1801	2066
478328	10	32	48	45	44	78
478374	70	252	302	342	427	420
478442	274	488	834	1114	824	998
478505	532	940	1920	1915	2025	1973
478529	38	70	75	136	104	135
478543	117	111	119	316	129	196
478605	775	1729	3436	3631	3511	3939
478647	148	351	592	758	697	693
479101	336	805	1565	1594	1519	1839
479105	654	1129	2388	2710	2560	2915
479172	671	1117	3017	3097	3163	3453
479222	942	3535	7325	7418	7469	8345
479356	240	671	1496	1481	1331	1637
479947	1064	1618	4052	4292	4192	5122
479976	26	62	121	126	109	136
479982	239	516	1194	1187	1091	1259
480165	69	179	597	588	571	551
480205	435	1205	2433	2346	2264	2602
480262	25	13	12	4	4	10
480305	199	692	1293	1297	1234	1322
480544	9	4	9	12	17	14
480877	64	96	165	188	216	238
480888	48	122	142	176	168	212
480965	128	416	750	769	768	832
481668	2862	5139	14528	13560	13901	14418
481753	17	10	14	33	24	21
481894	325	642	1011	1389	986	1170
482016	23	45	74	126	98	109
482174	38	57	94	135	139	158
482176	802	1268	2169	3227	2229	2931
482187	200	602	1483	1429	1455	1373
482194	11	10	10	26	24	10
482314	565	1435	3819	3602	3585	3660
482322	266	981	3226	3272	3330	3579
482333	12	24	21	54	17	42
482365	3	1	5	9	12	6
482404	221	685	1984	2122	1909	2124
482662	6	26	40	43	72	38
482665	62	229	310	368	378	391
482668	17	18	42	36	50	69
483828	292	676	1484	1441	1401	1514
483833	5	18	55	67	54	81
483882	213	450	913	928	983	933
483952	10	18	13	37	36	39
483974	344	688	1204	1548	1218	1488
484094	53	209	540	555	566	569
484159	317	484	2356	2464	2561	2844
484169	52	100	124	194	136	182
484395	203	152	138	55	15	75
484541	25	50	112	115	98	121
484933	37	138	189	252	231	255
485117	115	320	694	708	632	649
485118	948	1940	3215	3869	3244	4039
485449	3	6	8	10	11	13
485464	217	561	1144	1139	1056	1307
485637	321	910	2016	1931	1803	2173
485692	74	178	348	376	290	383
485697	734	1677	2643	3397	3313	3558
485729	12	20	37	72	35	57
485819	3413	2955	2690	1197	723	1448
485825	14	11	12	36	17	15
485926	88	175	389	409	401	427
486097	17	12	31	53	38	24
486202	123	171	126	263	278	284
486530	13	103	14	10	10	9
486600	617	2223	5636	5364	5285	6046
486622	467	1434	2542	2683	2599	2886
486637	260	585	1423	1422	1334	1515
486804	13	4	11	18	17	18
486958	208	615	1144	1211	1069	1226
486990	760	1179	2543	2812	2628	2943
487003	187	380	806	1140	997	992
487118	164	643	1322	1296	1321	1389
487557	250	652	1108	1344	1069	1379
487577	138	258	652	615	586	640
487697	442	835	2173	2078	1978	2108
487820	93	267	475	491	513	484
487875	166	339	945	957	916	1076
487905	44	109	139	200	191	169
487953	2	16	20	38	34	44
487955	112	351	789	772	792	869
487977	13	30	24	44	40	51
488001	1401	2653	7952	7439	7260	7944
488084	249	897	1619	1596	1543	1716
488482	184	528	1407	1356	1270	1502
488631	15	10	9	26	20	20
488708	55	61	53	25	23	27
488821	394	889	1918	2046	1867	1994
488913	91	332	937	977	832	940
488946	128	286	371	662	461	558
488956	66	149	178	217	233	262
489056	64	189	436	487	395	466
489133	605	1515	3812	3550	3588	3787
489149	36	40	18	63	60	47
489229	548	1213	3123	3446	3212	3535
489520	36	54	119	141	120	128
489571	32	97	176	179	185	196
490179	117	348	668	604	670	720
490188	38	77	130	141	171	222
490217	291	642	1622	1432	1597	1609
490259	198	529	1136	1077	1102	1122
490498	13	13	55	54	60	63
490546	314	860	1708	1643	1701	1936
490668	197	355	851	1009	957	1047
490677	16	16	25	29	48	49
490692	700	1263	3745	3474	3384	3592
490693	29	100	95	116	136	140
490710	504	1616	3894	4132	3912	4191
490728	1196	1614	4353	4161	4023	4656
490898	35	49	101	152	123	179
491117	15	32	37	77	51	68
491140	15	24	19	4	10	7
491721	5	4	3	9	15	7
491975	402	705	1591	1627	1552	1551
491994	10	23	18	59	61	54
492002	3	8	23	30	16	28
492052	44	81	106	147	145	135
606979	262	850	1942	1969	1827	2040
607404	14	17	18	38	38	21
607494	359	1025	2454	2482	2322	2620
607507	6	5	15	26	25	19
607624	6	12	9	37	13	20
607646	44	108	132	184	167	167
608047	1	3	1	10	8	7
608213	34	22	18	50	70	32
608662	148	361	462	594	534	661
608859	11	12	12	33	10	30
608997	439	1065	1953	2544	2122	2573
609081	2	7	9	22	27	32
609361	3	19	14	31	21	32
609394	889	1297	3700	4200	3923	4365
609421	226	283	420	556	574	554
610094	4	13	12	29	33	9
610122	222	356	886	854	914	923
610407	42	82	332	322	301	291
610412	1	1	5	17	9	18
610601	174	361	831	859	876	806
610658	62	163	419	459	455	536
610744	201	504	1253	1306	1295	1360
610874	8	19	5	26	16	26
610931	26	33	39	18	16	6
611064	79	222	256	456	362	496
611079	442	943	2039	2116	2024	2122
611207	563	1106	1568	2101	1736	2076
611326	220	527	1289	1144	1109	1344
611445	32	41	40	106	79	70
611671	193	875	2795	2989	3054	2973
611685	340	983	1431	2242	1619	2012
611710	1040	1293	318	2415	1947	2274
612165	499	1381	2535	2622	2529	2850
612280	19	32	36	12	7	13
612549	208	840	2188	2174	2254	2481
612592	37	50	32	77	72	71
612828	97	280	692	635	648	695
612864	197	441	1259	1200	1236	1351
612875	12	24	93	105	94	108
612894	39	156	230	302	248	263
612939	34	50	134	159	139	159
613003	22	37	20	47	31	71
613006	394	740	2109	1985	1842	2190
100215999	38	21	37	9	9	9
100682747	2	6	14	25	22	20
100682879	56	79	159	178	151	198
100682968	17	27	85	105	60	99
100682986	15	39	94	92	79	102
100683034	5	6	23	32	19	28
100683172	63	207	500	578	429	571
100683255	37	47	34	17	11	18
100683696	311	534	1868	1784	1956	1967
100683967	4	15	98	127	125	130
100684025	4	17	21	36	31	44
100684053	110	329	664	715	588	772
100684094	309	922	1997	1793	1981	1944
100684116	3	2	8	9	14	20
100684198	13	23	134	154	156	174
100684809	6	11	19	22	28	18
100684874	2	2	25	26	43	30
100684917	37	50	103	114	135	136
100684990	13	9	17	27	20	23
100685061	3	7	8	12	17	10
100685565	10	11	14	21	32	25
100685897	4	9	29	31	34	28
100686286	45	82	202	224	171	193
100686326	44	134	202	264	225	228
100686520	1	2	1	6	5	4
100686544	3	2	16	18	15	23
100686903	242	877	1404	2204	2356	2164
100686969	6	10	27	39	30	38
100687259	28	109	272	270	297	354
100687409	22	20	16	10	5	9
100687431	17	18	13	32	34	40
100687469	5	7	37	38	33	38
100687518	1	10	19	28	21	29
100687631	6	51	40	73	65	63
100687936	6	5	5	10	10	17
100688090	10	19	56	70	41	65
100688228	28	48	147	168	142	160
100688594	4	5	6	11	11	14
100688651	3	6	8	12	13	15
100689007	10	16	42	43	38	51
100855542	488	1354	2962	3161	3017	3343
100855556	2	4	14	26	10	14
100855710	839	1241	2665	2996	2794	3150
100855783	23	15	10	45	41	43
100856085	48	83	153	206	195	239
100856135	7	9	35	27	43	48
100856358	613	1131	3096	2904	2811	3245
100856369	176	809	2455	2533	2488	2706
100856452	3	6	7	12	9	15
100856466	18	102	185	265	280	243
100856678	6	24	47	39	54	58
102151423	188	360	360	572	476	599
102151754	9	11	42	45	51	38
102151867	1	18	27	31	36	51
102151885	122	220	560	517	533	594
102152272	13	18	38	37	44	41
102152378	4	6	6	9	12	12
102152410	2	4	9	17	16	16
102152576	4	4	10	15	14	18
102152684	1	5	2	9	9	16
102152707	25	46	125	131	158	208
102152813	16	27	26	7	11	12
102152818	6	40	72	123	121	176
102152884	75	89	234	230	238	265
102153203	2	4	5	12	8	16
102153215	6	28	77	87	85	97
102153488	1	14	5	16	18	17
102153635	38	44	114	136	127	116
102153759	2	6	3	10	8	10
102154026	20	29	25	9	15	8
102154108	2	5	10	14	8	16
102154288	2	13	25	27	26	38
102154478	10	6	55	68	61	72
102154571	12	17	19	34	24	29
102155259	8	11	13	25	25	11
102155424	6	13	11	35	20	24
102155763	4	5	18	20	23	22
102155900	16	30	53	93	46	107
102156086	5	26	24	39	33	31
102156342	9	32	49	62	49	46
102156512	4	9	23	33	19	39
102156949	10	17	15	31	27	18
102156954	9	17	6	2	4	4
102157048	41	86	85	154	125	118
102157194	1	13	30	30	35	42
102157200	2	1	12	21	7	23
106557891	12	24	9	34	25	33
106557933	61	67	256	215	235	248
106558113	2	4	5	6	11	14
106558253	5	17	91	119	92	118
106558270	22	43	119	175	207	163
106558617	24	39	39	15	19	8
106558621	17	23	24	8	2	11
106558861	1	4	18	23	17	21
106558923	2	3	4	8	5	13
106558995	30	91	126	124	140	171
106559154	19	13	47	53	55	53
106559340	19	22	64	79	64	66
106559503	2136	3112	7543	7104	7433	8144
106559627	8	18	9	3	4	3
106559685	2	2	9	20	21	34
106560019	3	2	3	10	4	12
106560032	5	28	24	25	48	35
111089960	16	12	18	3	3	2
111090096	11	17	24	30	33	40
111090374	12	18	8	5	4	5
111090989	4	23	50	56	49	70
111091325	11	16	22	9	6	4
111092022	3	6	1	8	10	11
111092293	25	21	12	8	5	6
111092747	7	34	68	89	78	76
111092868	51	61	141	172	118	165
111093274	29	22	25	15	5	12
111093283	20	40	63	69	85	98
111095292	2	4	2	6	14	6
111095519	3	1	1	1	12	9
111095641	9	22	16	31	24	41
111096044	7	24	28	42	26	39
111096283	41	146	272	327	325	363
111096585	4	17	8	18	14	24
111096679	5	18	25	31	33	40
111096826	22	34	57	90	65	61
111096909	14	19	14	27	25	36
111097037	4	3	11	14	13	20
111097174	2	5	4	8	13	11
111097267	7	6	8	14	30	9
111097321	74	71	42	31	26	14
111097539	13	11	18	31	29	37
111097728	6	12	23	22	28	27
111098227	30	31	39	21	14	4
111098399	11	11	21	36	48	53
111098488	2	8	10	20	9	25
111098489	20	16	14	34	36	24
111098542	16	19	20	8	7	7
111098779	5	13	23	35	22	33
111098959	2	3	4	16	11	2
